# Supplementary material for: Two-Step Preparation of CCF/PEEK Wrapped Yarn for 3D Printing Composites with Enhanced Mechanical Properties
Source: Materials (Basel). 2023 Jan 30;16(3):1168. doi: 10.3390/ma16031168 (PMC9921352; doi:10.3390/ma16031168)
Supplement: Supplementary file 1 [file materials-16-01168-s001.zip]

Archive with 1 entries (1 files):
- materials-2180674-supplementary.pdf
